# Supplementary material for: Merging Counter-Propagation and Back-Propagation Algorithms: Overcoming the Limitations of Counter-Propagation Neural Network Models
Source: Int J Mol Sci. 2024 Apr 9;25(8):4156. doi: 10.3390/ijms25084156 (PMC11050038; doi:10.3390/ijms25084156)
Supplement: Supplementary file 1 [file ijms-25-04156-s001.zip]

Archive with 3 entries (3 files):
- Supplmentary File S1.pdf
- Supplmentary File S2.pdf
- Suppl_Drgan_et_alR1.xlsx
